# Supplementary material for: Orange Seed Powder as a Novel Biosorbent for Congo Red Removal: Adsorption Mechanism, Isotherms, Kinetics, and Molecular Simulations
Source: Molecules. 2026 Mar 31;31(7):1152. doi: 10.3390/molecules31071152 (PMC13074945; doi:10.3390/molecules31071152)
Supplement: Supplementary file 1 [file molecules-31-01152-s001.zip]

Archive with 1 entries (1 files):
- molecules-4157889-supplementary.pdf
